# Supplementary material for: Isolation, Identification, and Antibiotic Resistance, CRISPR System Analysis of Escherichia coli from Forest Musk Deer in Western China
Source: Microorganisms. 2025 Jul 17;13(7):1683. doi: 10.3390/microorganisms13071683 (PMC12299204; doi:10.3390/microorganisms13071683)
Supplement: Supplementary file 1 [file microorganisms-13-01683-s001.zip]

Archive with 3 entries (3 files):
- Table S1 Primers used in this study.xls
- Table S2 Isolate strains resistance phenotypic details in this study.xlsx
- Table S3 Statistics on the carriage of antimicrobial resistance genes in isolated E. coli strains.xlsx
