# Supplementary material for: Isolation, Identification, and Antibiotic Resistance, CRISPR System Analysis of Escherichia coli from Forest Musk Deer in Western China
Source: Microorganisms. 2025 Jul 17;13(7):1683. doi: 10.3390/microorganisms13071683 (PMC12299204; doi:10.3390/microorganisms13071683)
Supplement: Supplementary file 1 [file microorganisms-13-01683-s001.zip › Table S1 Primers used in this study.xls]

## Sheet: Table S2
Table S1 Primers used in this study
Genes	Nucleotide Sequence (5′-3′)	Annealing	References
floR	F: CATCATTTTCGGCATCGTC	53 °C	21
	R: TCTTGCGGTTTCTTTCAGC
blaTEM	F: GGGGATGAGTATTCAACATTTCC	56 °C	21
	F: GGGGATGAGTATTCAACATTTCC
sul1	F: GTGACGGTGTTCCGCATTCT	54 °C	21
	R: GGTAACATTTTCGGTTCCTG
sul2	F: CATCATTTTCGGCATCGTC	53 °C	21
	R: TCTTGCGGTTTCTTTCAGC
strA	F: CATTCTGACTGGTTGCCTGT	55 °C	21
	R: GCATTGAAGAGTTTTAGGGTC
gyrB	F: CTGCCGGGAAACTGGCAGA	55 °C	21
	R: TCGACGTCCGCATCGGTCAT
qnrS	F: CATCATTTTCGGCATCGTC	56 °C	21
	R:TCTAAACCGTCGAGTTCGGCG
strB	F: TGCTCATTGGCACGTTTCGCA	54 °C	21
	R: TCTGTCGCACCTGCTTGATC
blaCTX-M	F: AGTGAAAGCGAACCGAATC	55 °C	21
	R: CTGTCACCAATGCTTTACC
ermB	F: ATTGGAACAGGTAAAGGGC	52 °C	21
	R: GAACATCTGTGGTATGGCG
sul3	F: AGATGTGATTGATTTGGGAGC	56 °C	21
	R: TAGTTGTTTCTGGATTAGAGCT
blaSHV	F：AGCCGCTTGAGCAAATTAAAC	55 °C	21
	R：ATCCCGCAGATAAATCACCAC
qnrA	F: CCAGGATTTGAGTGACAGC	53 °C	21
	R: TCCCAAGGGTTCCAGCA
qnrB	F: GGCATCGAAATTCGCCACTG	54 °C	21
	R: TTTGCCGCCCGCCAGTCGAA
aac(6')-Ib-cr	F: ATGACCTTGCGATGCTCTATGA	55 °C	21
	R: CGAATGCCTGGCGTGTTT
ant(3'')-Ia	F: ATCTGGCTATCTTGCTGACA	55 °C	21
	R: TATGACGGGCTGATACTGG
aph(3')-Iia	F: TGACTGGGCACAACAGACT	54 °C	21
	R: TCAAGAAGGCGATAGAAGGC
tetA	F: GCTACATCCTGCTTGCCTTC	56 °C	21
	R: CATAGATCGCCGTGAAGAGG
tetX	F: TGTCCTGCAAAAGGAGGCAT	56 °C	21
	R: ACCGACACGGAAGTTGAAGA
21. Zhu, Z., et al., Prevalence and characterization of antibiotic resistance genes and integrons in Escherichia coli isolates from captive non-human primates of 13 zoos in China. Sci Total Environ, 2021. 798: p. 149268.
