# Supplementary material for: Isolation, Identification, and Antibiotic Resistance, CRISPR System Analysis of Escherichia coli from Forest Musk Deer in Western China
Source: Microorganisms. 2025 Jul 17;13(7):1683. doi: 10.3390/microorganisms13071683 (PMC12299204; doi:10.3390/microorganisms13071683)
Supplement: Supplementary file 1 [file microorganisms-13-01683-s001.zip › Table S2 Isolate strains resistance phenotypic details in this study.xlsx]

## Sheet: Sheet1
Table S2 Isolate strains resistance phenotypic details in this study
Strain number	CN	TOB	AK	TET	DOX	FFC	CHL	LEV	CIP	SXT	TZP	SAM	AMC	CFX	CAZ	CXM	CRO	KZ	FOX	ATM	IPM	MEM	PB	F
SC1
SC2																					R
SC3									R
SC4				R	R									R							R
SC5							R	R		R					R				R
SC6			R	R		R								R	R					R
SC7			R				R							R	R	R	R	R		R	R
SC8							R						R	R		R	R	R		R
SC9							R														R
SC10																					R
SC11				R	R
SC12																					R
SC13																					R
SC14							R
SC15									R
SC16			R
SC17				R	R
SC18				R	R									R							R
SC19				R	R										R						R
SC20																					R
SC21
SC22														R							R
SC23														R		R					R
SC24				R										R	R
SC25			R																		R			R
SC26
SC27														R	R		R			R
SC28														R							R
SC29				R	R
SC30	R			R	R	R	R		R	R			R	R	R	R	R	R		R	R
SC31	R			R	R	R	R	R	R	R				R	R	R	R	R		R	R
SC32				R	R	R	R			R		R	R	R	R	R	R	R		R
SC33	R	R		R	R		R	R	R	R	R	R	R	R	R	R	R	R	R	R	R
SC34		R		R	R		R			R				R		R	R	R		R	R
SC35	R			R	R	R	R	R	R	R			R	R	R	R	R	R		R	R
SC36	R			R					R				R	R	R		R	R
SC37				R		R			R												R
SC38							R		R				R		R	R	R	R		R	R
SC39	R			R	R	R			R								R			R	R
SC40	R						R		R					R	R	R	R	R		R
SC41							R		R				R	R	R	R	R	R		R	R			R
SC42							R	R	R	R											R			R
SC43	R													R						R	R			R
SC44								R	R	R				R		R	R	R		R				R
SC45							R						R	R	R	R	R	R		R
SC46				R	R	R	R		R	R			R	R		R	R	R
SC47									R					R	R	R	R	R		R
SC48				R	R		R			R			R	R		R	R	R	R	R	R
SC49				R	R					R			R
SC50	R	R	R	R		R			R		R	R	R	R	R	R		R		R	R
SC51	R			R	R	R			R			R	R	R	R	R	R	R		R	R
SC52				R																	R
SC53				R	R
SC54
SC55																					R
SC56			R																		R
SC57																					R
SC58																					R
SC59			R																		R
SC60			R
SC61																					R
SC62																					R
SC63			R																		R
SC64																					R
SC65
SC66			R																		R
SC67									R												R
SC68														R				R			R
SC69			R						R
SC70	R		R
SC71																					R
SC72
SC73				R	R
SC74	R			R	R	R	R		R	R		R	R	R	R	R	R	R	R	R	R
SC75	R			R	R					R			R	R	R	R	R	R		R	R
SC76	R			R	R					R			R	R	R	R	R	R		R	R
SC77				R						R		R		R		R		R
SC78	R			R	R	R	R			R			R	R	R	R	R	R		R	R			R
SC79	R			R	R	R	R	R		R			R	R	R	R	R	R		R	R
SC80	R			R	R	R	R	R	R	R			R	R		R	R	R
SC81	R	R		R	R	R	R	R	R	R		R	R	R	R	R	R	R		R
SC82	R			R	R								R	R	R	R	R	R		R
SC83	R	R		R					R				R	R	R	R	R	R		R	R
SC84	R			R	R					R			R	R			R	R		R	R
SC85			R	R	R	R	R		R	R			R								R
SC86				R	R	R	R	R	R	R			R	R	R	R	R	R		R	R
SC87		R		R	R	R	R	R	R	R				R	R	R	R	R		R	R
SC88	R			R	R	R	R	R	R	R			R			R					R
SC89	R	R		R	R	R			R				R	R	R	R	R	R		R	R
SC90			R	R	R								R	R				R			R
SC91	R			R	R	R	R	R	R	R			R	R	R	R	R	R		R	R
SC92	R	R		R	R	R	R	R	R	R											R
SC93				R	R	R	R	R	R	R			R	R	R	R	R	R		R
SC94	R	R	R	R	R	R	R	R	R	R		R	R	R	R	R	R	R	R	R	R
SC95	R	R		R	R				R				R								R
SC96	R	R		R	R	R	R	R	R	R			R				R			R	R
SC97	R	R		R	R	R	R		R	R	R	R	R	R	R	R	R	R		R	R
SC98			R	R	R	R	R		R	R			R	R							R
SC99			R	R	R		R		R	R											R
SC100					R	R															R			R
SC101	R	R	R			R	R	R	R	R		R	R	R		R	R	R		R
SC102	R	R	R			R	R	R	R	R		R	R	R		R	R	R		R
SC103	R	R	R	R	R				R	R		R	R	R	R	R	R	R		R	R
SC104	R	R		R	R	R	R	R	R	R			R	R							R
SC105	R	R	R	R	R	R	R	R	R	R		R	R	R	R	R	R	R		R
SC106	R	R		R	R				R	R		R	R	R	R	R	R	R		R
SC107	R	R		R	R				R	R			R	R	R	R	R	R		R
SC108		R		R	R	R	R	R	R	R			R	R	R	R	R	R		R	R
SC109				R	R	R	R			R			R	R
SC110	R	R		R	R	R	R		R	R		R	R	R	R	R	R	R		R	R	R
SC111		R		R	R	R	R	R	R	R			R	R							R
SC112	R	R		R	R	R	R		R	R	R	R	R	R	R	R	R	R		R	R
SC113	R	R		R	R				R	R			R	R	R	R	R	R		R	R
SC114				R	R	R	R	R	R	R		R	R	R	R	R	R	R		R	R
SC115	R	R	R	R	R				R	R		R	R	R	R	R	R	R		R	R
SC116																					R
SC117																					R
SC118			R																		R
SC119														R				R
SC120
SC121																					R
SC122		R																			R
SC123		R	R						R		R										R
SC124											R	R			R			R		R	R
SC125												R				R	R			R	R
SC126													R		R					R	R
SC127			R										R			R		R
SC128			R									R		R	R	R	R	R		R
SC129	R			R	R				R	R
SC130	R	R			R	R			R			R	R	R				R			R
SC131	R	R	R	R	R								R	R
SC132			R						R							R					R
SC133	R		R	R	R				R	R		R	R					R
SC134			R	R	R				R	R			R								R
SC135			R	R	R									R							R
SC136				R	R
SC137
SC138	R	R		R	R	R	R	R	R	R		R	R	R	R	R	R	R		R
SC139										R			R	R	R	R	R	R		R
SC140
SC141
SC142													R	R				R
SC143
SC144			R
SC145														R
SC146				R	R				R					R						R
SC147										R					R	R	R			R			R
SC148										R				R	R	R	R	R		R
SC149										R	R			R	R	R	R	R		R
SC150				R	R					R					R	R	R	R		R		R	R
SC151				R	R	R	R		R					R	R	R
SC152										R	R				R		R	R		R		R
SC153										R	R						R	R
SC154
SC155
SC156				R	R													R
SC157				R	R
SC158													R	R		R	R	R		R
SC159													R	R		R	R	R		R
SC160				R	R	R	R							R	R	R	R	R		R
SC161				R	R	R	R							R		R	R	R		R
SC162				R	R									R	R	R	R	R		R
SC163										R						R	R			R
SX1																					R
SX2				R						R											R
SX3																					R
SX4				R	R
SX5					R
SX6					R
SX7				R						R												R
SX8				R	R
SX9
SX10
SX11	R			R
SX12	R	R		R	R																	R
SX13
SX14	R	R		R	R	R	R	R	R	R			R	R		R	R	R		R
SX15	R	R		R	R	R	R	R	R	R			R									R
SX16					R					R	R
SX17	R			R	R					R				R		R	R	R
SX18	R			R	R									R	R	R	R	R		R			R
SX19	R			R	R									R	R	R	R	R		R
SX20				R	R					R				R		R	R	R
SX21	R			R	R					R
SX22	R			R	R								R
SX23				R		R	R			R
SX24	R	R		R	R					R
SX25	R	R		R	R				R				R
SX26	R			R						R												R
SX27	R	R		R	R								R									R
SX28				R	R	R	R			R												R
SX29	R													R					R
SX30	R	R		R						R			R
SX31				R	R					R		R			R		R	R		R
SX32							R						R		R	R	R	R	R	R
SX33	R	R		R	R		R	R	R	R					R	R	R			R
SX34	R	R		R		R	R	R	R				R		R	R	R			R
SX35				R	R	R	R			R			R
SX36						R	R						R	R	R	R	R	R		R
SX37	R			R	R	R	R	R	R
SX38				R	R	R	R			R
SX39				R
SX40				R
SX41							R				R			R		R	R	R		R
SX42							R					R	R	R		R	R	R		R
SX43											R		R	R				R
SX44	R	R		R	R		R								R	R	R			R
SX45							R						R	R	R	R	R	R		R
SX46								R	R					R
SX47	R			R	R	R	R			R		R	R		R	R	R	R		R		R
SX48	R	R					R			R		R	R	R	R	R	R	R		R			R
SX49						R	R			R		R	R	R	R	R	R	R		R
SX50	R	R					R			R			R	R	R	R	R	R		R
SX51	R	R					R		R	R		R	R	R	R	R	R	R		R			R
SX52
SX53							R						R	R	R	R	R	R		R
SX54							R							R	R	R	R	R		R
SX55			R	R	R				R					R
SX56														R						R
SX57				R	R									R
SX58
SX59
SX60															R					R
SX61				R	R								R
SX62	R						R			R			R	R	R	R	R	R		R
SX63				R	R				R					R			R
SX64	R			R	R	R	R	R	R	R		R	R	R	R	R	R	R		R
SX65	R	R		R	R			R	R	R			R	R	R	R	R	R		R
SX66	R			R	R	R	R	R	R				R
SX67	R			R	R	R	R	R	R
SX68	R	R		R	R	R	R	R	R
SX69								R	R
SX70	R	R				R	R			R			R	R	R	R	R	R		R
YN1
YN2				R	R	R	R			R			R	R
YN3	R	R								R			R	R		R	R	R
YN4				R
YN5				R										R
YN6				R	R					R				R
YN7				R	R									R
YN8							R						R	R	R	R	R	R		R
YN9				R	R
YN10
YN11	R																			R
YN12										R			R	R		R	R	R
YN13	R			R						R			R			R			R
YN14														R
YN15	R	R		R	R					R			R	R		R	R	R
YN16	R													R		R	R	R
YN17	R			R	R			R	R	R			R	R								R
YN18	R
YN19	R									R			R	R		R	R	R
YN20				R	R
YN21				R	R
YN22													R	R	R	R	R	R		R
YN23
YN24	R									R			R	R		R	R	R
YN25	R	R							R	R			R	R		R	R	R
YN26										R			R	R		R	R	R
YN27
YN28
YN29
YN30				R	R	R								R				R
YN31	R	R		R	R	R	R	R	R	R
YN32
YN33	R	R		R	R	R	R	R	R	R
YN34																R	R	R
YN35				R	R	R	R			R
YN36	R					R	R			R			R	R	R	R	R	R		R
YN37	R				R					R				R		R	R	R		R
YN38				R		R	R
YN39		R														R		R
YN40				R						R
YN41
YN42				R	R
YN43	R	R								R			R	R		R	R	R
YN44				R
YN45
YN46														R
YN47														R
YN48
YN49
YN50
YN51
YN52
YN53													R	R				R	R
YN54
YN55				R	R					R					R	R	R	R		R
Note: R represents resistance
