# Supplementary material for: Isolation, Identification, and Antibiotic Resistance, CRISPR System Analysis of Escherichia coli from Forest Musk Deer in Western China
Source: Microorganisms. 2025 Jul 17;13(7):1683. doi: 10.3390/microorganisms13071683 (PMC12299204; doi:10.3390/microorganisms13071683)
Supplement: Supplementary file 1 [file microorganisms-13-01683-s001.zip › Table S3 Statistics on the carriage of antimicrobial resistance genes in isolated E. coli strains.xlsx]

## Sheet: Sheet1
Table S3: Statistics on the carriage of antimicrobial resistance genes in isolated E. coli strains
Strain number	strA	strB	ant(3'')-Ia	aph(3')-IIa	tetA	tetX	floR	aac(6')-Ib-cr	qnrA	qnrB	qnrS	sul1	sul2	sul3	blaTEM	blaCTX-M	blaSHV	ermB	Total number of resistance genes carried
SC1	-	-	-	-	-	-	-	-	+	-	-	-	-	-	-	-	-	-	1
SC2	-	-	-	-	-	-	-	-	-	-	-	-	-	-	-	-	-	-	0
SC3	-	-	-	-	-	-	-	-	-	-	-	-	-	-	-	-	-	-	0
SC4	-	-	-	-	-	-	-	-	-	-	-	-	-	-	-	-	-	-	0
SC5	-	-	-	-	-	-	-	-	-	-	-	-	-	-	-	-	-	-	0
SC6	-	-	-	-	-	-	-	-	-	-	-	-	-	-	-	-	-	-	0
SC7	-	-	-	-	-	-	-	-	-	-	-	-	-	-	-	-	-	-	0
SC8	-	-	-	-	-	-	-	-	-	-	-	-	-	-	-	-	-	-	0
SC9	-	-	+	-	-	-	-	-	-	-	-	-	-	-	-	-	-	-	1
SC10	-	-	-	-	-	-	-	-	-	-	-	-	-	-	-	-	-	-	0
SC11	-	-	-	-	-	-	-	-	-	-	-	-	-	-	-	-	-	-	0
SC12	-	-	-	-	-	-	-	-	-	-	-	-	-	-	-	-	-	-	0
SC13	-	-	-	-	-	-	-	-	-	-	-	-	-	-	-	-	-	-	0
SC14	-	-	+	-	-	-	-	-	-	-	-	-	-	-	-	-	-	-	1
SC15	-	-	-	-	-	-	-	-	-	-	-	-	-	-	-	-	-	-	0
SC16	+	-	+	-	+	-	-	-	-	-	-	+	+	-	+	+	-	-	7
SC17	-	-	-	-	-	-	-	-	-	-	-	-	-	-	-	-	-	-	0
SC18	-	-	-	-	-	-	-	-	-	-	-	-	-	-	-	-	-	-	0
SC19	-	-	-	-	-	-	-	-	-	-	-	-	-	-	-	-	-	-	0
SC20	-	-	-	-	-	-	-	-	-	-	-	-	-	-	-	-	-	-	0
SC21	-	-	-	-	-	-	-	-	-	-	-	-	-	-	-	-	-	-	0
SC22	-	-	-	-	-	-	-	-	-	-	-	-	-	-	-	-	-	-	0
SC23	-	-	-	-	-	-	-	-	-	-	-	-	-	-	-	-	-	-	0
SC24	-	-	-	-	-	-	-	-	-	-	-	-	-	-	-	-	-	-	0
SC25	-	-	-	-	-	-	-	-	-	-	-	-	-	-	-	-	-	-	0
SC26	-	-	-	-	-	-	-	-	-	-	-	-	-	-	-	-	-	-	0
SC27	-	-	-	-	-	-	-	-	-	+	-	-	-	-	-	-	-	-	1
SC28	-	-	-	-	-	-	-	-	-	-	-	-	-	-	-	-	-	-	0
SC29	-	-	-	-	-	-	-	-	-	+	-	-	-	-	-	-	-	-	1
SC30	-	-	+	-	+	-	-	-	-	-	+	+	-	+	-	-	-	+	6
SC31	-	-	+	-	+	-	-	-	-	+	+	-	+	+	-	-	-	-	6
SC32	-	-	+	-	+	-	+	-	-	+	+	-	-	+	-	-	-	+	7
SC33	+	-	-	-	-	-	-	-	-	-	-	-	+	-	+	-	-	+	4
SC34	-	-	+	-	+	-	+	-	-	-	+	-	-	+	-	-	-	+	6
SC35	+	-	-	-	+	-	-	-	-	-	-	+	+	-	+	+	-	-	6
SC36	-	-	+	-	-	-	-	-	-	-	-	-	-	-	-	-	-	-	1
SC37	-	-	-	-	+	-	-	-	-	-	+	-	+	-	+	-	-	-	4
SC38	-	-	-	-	+	-	+	-	-	-	-	-	+	-	-	+	-	-	4
SC39	-	-	+	-	-	-	-	-	-	-	-	-	-	-	-	-	-	-	1
SC40	-	-	-	-	-	-	-	-	-	-	-	-	-	-	-	+	-	-	1
SC41	-	-	-	-	-	-	-	-	-	-	-	-	-	-	-	-	-	-	0
SC42	-	-	-	-	-	-	-	-	-	-	-	-	-	-	-	-	-	-	0
SC43	-	-	-	-	-	-	-	-	-	-	-	-	-	-	-	+	-	-	1
SC44	-	-	-	-	-	-	-	-	-	-	-	-	-	-	-	-	-	-	0
SC45	-	-	-	-	-	-	-	-	-	-	-	-	-	-	-	-	-	+	1
SC46	-	-	-	-	+	-	-	-	-	-	+	-	+	-	+	-	-	-	4
SC47	-	-	-	-	-	-	-	-	-	-	-	-	-	-	-	-	-	-	0
SC48	-	-	-	-	-	-	-	-	-	-	-	-	-	-	-	-	-	+	1
SC49	-	+	-	-	+	-	-	-	-	-	+	-	-	-	+	-	-	-	4
SC50	-	-	-	-	-	-	-	-	-	-	-	-	-	-	-	-	-	-	0
SC51	-	+	-	-	-	-	-	-	-	-	-	-	-	-	-	-	-	-	1
SC52	-	-	-	-	+	-	-	-	-	-	-	-	-	-	-	-	-	-	1
SC53	-	+	-	-	+	-	-	-	-	-	-	-	-	-	-	-	-	-	2
SC54	-	-	-	-	+	-	-	-	-	-	-	-	-	-	-	-	-	-	1
SC55	-	-	-	-	-	-	-	-	-	-	-	-	-	-	-	-	-	-	0
SC56	-	-	-	-	-	-	-	-	-	-	-	-	-	-	-	-	-	-	0
SC57	-	-	-	-	-	-	-	-	-	-	+	-	-	-	-	-	-	-	1
SC58	-	-	-	-	-	-	-	-	-	-	+	-	-	-	-	-	-	-	1
SC59	-	-	-	-	+	-	-	+	-	-	-	-	-	-	-	-	-	-	2
SC60	-	-	-	-	-	-	-	-	-	-	-	-	-	-	-	-	-	-	0
SC61	-	-	-	-	-	-	-	-	-	-	-	-	-	-	-	-	-	+	1
SC62	-	-	-	-	-	-	-	-	-	-	-	-	-	-	-	-	-	-	0
SC63	-	-	-	-	-	-	-	-	-	-	-	-	-	-	-	-	-	-	0
SC64	-	-	-	-	-	-	-	-	-	-	-	-	-	-	-	-	-	-	0
SC65	-	-	-	-	-	-	-	-	-	-	-	-	-	-	-	-	-	-	0
SC66	-	-	-	-	-	-	-	-	-	-	-	-	-	-	-	-	-	-	0
SC67	-	-	-	-	-	-	-	-	-	-	-	-	-	-	-	-	-	-	0
SC68	-	-	-	-	+	-	-	-	-	-	-	-	-	-	-	-	-	-	1
SC69	-	-	-	-	-	-	-	-	-	-	-	-	-	-	-	-	-	-	0
SC70	-	-	-	-	-	-	-	-	-	-	-	-	-	-	-	-	-	-	0
SC71	-	-	+	-	+	-	-	+	-	-	-	-	-	-	-	-	-	-	3
SC72	-	-	-	-	+	-	-	-	-	-	-	-	-	-	-	-	-	-	1
SC73	-	-	-	-	+	-	-	-	-	-	-	-	-	-	-	-	-	-	1
SC74	-	-	+	-	+	-	+	-	-	-	+	+	-	+	-	+	-	-	7
SC75	-	-	-	-	+	-	-	-	-	-	-	-	+	-	+	+	-	-	4
SC76	-	-	-	-	+	-	-	-	-	-	-	-	+	-	+	-	-	+	4
SC77	-	-	-	-	+	-	+	-	-	-	-	-	+	-	-	-	-	-	3
SC78	-	-	+	-	+	-	-	-	-	-	-	-	+	+	+	-	-	+	6
SC79	-	-	-	-	+	+	-	-	-	-	+	+	+	-	+	+	-	-	7
SC80	-	-	-	-	+	-	-	-	-	-	+	+	+	-	+	+	-	-	6
SC81	-	-	+	-	+	-	-	-	-	-	-	+	+	-	+	-	-	-	5
SC82	-	-	-	-	+	-	-	-	-	-	-	-	+	-	+	-	-	+	4
SC83	+	-	-	-	-	-	-	-	-	+	+	-	+	-	-	+	-	-	5
SC84	-	-	-	-	+	-	-	-	-	-	-	-	+	-	+	+	-	-	4
SC85	-	-	+	-	-	-	-	-	-	+	+	-	+	-	-	-	-	-	4
SC86	+	-	-	-	+	-	-	+	-	-	-	+	+	-	-	+	-	-	6
SC87	+	-	-	-	+	-	-	+	-	+	-	+	+	-	-	-	-	+	7
SC88	+	-	-	-	+	-	-	-	-	+	-	-	+	-	-	-	-	-	4
SC89	-	-	-	-	+	-	-	-	-	-	-	-	-	-	+	-	-	-	2
SC90	+	+	+	-	+	-	-	+	-	-	-	+	+	+	+	-	-	-	9
SC91	+	-	-	-	+	-	-	+	-	-	-	+	+	-	+	+	-	-	7
SC92	-	-	-	-	+	-	-	-	-	-	+	+	+	-	+	+	-	-	6
SC93	+	-	-	-	+	-	-	+	-	-	-	+	+	-	-	+	-	-	6
SC94	-	-	+	-	+	-	-	-	-	-	-	-	-	+	+	-	-	+	5
SC95	-	-	-	-	-	-	-	-	-	-	-	-	-	+	+	+	-	-	3
SC96	+	-	-	-	+	-	-	-	-	-	-	+	+	-	-	-	-	-	4
SC97	-	-	+	-	+	-	-	-	-	-	+	-	-	+	-	-	-	-	4
SC98	-	-	+	-	-	-	-	-	-	-	+	-	+	-	-	-	-	-	3
SC99	-	-	-	-	+	-	-	-	-	-	+	-	-	+	-	-	-	-	3
SC100	-	-	-	-	-	-	-	-	-	-	-	-	-	-	-	-	-	-	0
SC101	-	-	+	-	-	-	-	-	-	-	-	-	+	-	+	-	-	-	3
SC102	-	-	+	-	-	-	-	-	-	-	-	-	+	-	+	-	-	-	3
SC103	+	-	-	-	+	-	-	-	-	-	+	-	+	-	+	-	-	-	5
SC104	+	-	-	-	+	-	-	-	-	-	-	+	+	-	+	+	-	-	6
SC105	-	-	+	-	+	-	+	-	-	-	+	-	-	+	-	-	-	+	6
SC106	+	-	-	-	+	-	-	-	-	-	+	-	+	-	+	-	-	+	6
SC107	+	-	-	-	+	-	-	-	-	-	+	-	+	-	+	-	-	-	5
SC108	+	-	-	-	+	-	-	+	-	+	-	+	+	-	-	-	-	+	7
SC109	-	-	-	-	+	-	-	-	-	-	+	-	-	-	+	-	-	-	3
SC110	-	-	+	-	+	-	+	-	-	-	+	-	-	+	-	+	-	+	7
SC111	+	-	-	-	+	-	-	-	-	-	-	+	+	-	+	-	-	-	5
SC112	-	-	+	-	+	-	-	-	-	-	+	-	-	+	+	-	-	-	5
SC113	+	-	-	-	+	-	-	-	-	-	+	-	+	-	+	-	-	+	6
SC114	+	-	-	-	+	-	-	-	-	-	-	+	+	-	+	-	-	-	5
SC115	-	-	-	-	+	-	-	-	-	-	-	-	+	-	+	-	-	+	4
SC116	-	-	-	-	-	-	-	-	-	-	-	-	-	-	-	-	-	-	0
SC117	-	-	-	-	-	-	-	-	-	-	-	-	-	-	-	-	-	-	0
SC118	-	-	-	-	-	-	-	-	-	-	-	-	-	-	-	-	-	-	0
SC119	-	-	-	-	-	-	-	-	-	-	-	-	-	-	-	-	-	-	0
SC120	-	-	-	-	-	-	-	-	-	-	-	-	-	-	-	-	-	-	0
SC121	-	-	-	-	-	-	-	-	-	-	-	-	-	-	-	-	-	-	0
SC122	-	-	-	-	-	-	-	-	-	-	-	-	-	-	-	-	-	-	0
SC123	-	-	-	-	-	-	-	-	-	-	-	-	-	-	-	-	-	-	0
SC124	-	-	-	-	-	-	-	-	-	-	-	-	-	-	-	-	-	-	0
SC125	-	-	-	-	-	-	-	+	-	+	-	-	-	-	-	-	-	-	2
SC126	-	-	-	-	-	-	-	-	-	-	-	-	-	-	-	-	-	-	0
SC127	-	-	-	-	-	-	-	-	-	-	-	-	-	-	-	-	-	-	0
SC128	-	-	-	-	-	-	-	-	-	+	-	-	-	-	-	-	-	-	1
SC129	-	-	+	-	-	-	-	-	-	-	-	+	-	-	+	-	-	-	3
SC130	-	-	-	-	-	-	-	-	-	-	-	-	-	-	-	-	-	-	0
SC131	-	+	-	-	+	-	-	-	-	-	+	-	+	-	+	-	-	-	5
SC132	-	-	-	-	-	-	-	-	-	-	-	-	-	-	-	-	-	-	0
SC133	-	-	+	-	+	-	-	-	-	-	+	-	-	+	+	-	-	-	5
SC134	-	-	-	-	-	-	-	-	-	+	-	-	+	-	-	-	-	-	2
SC135	+	-	-	-	-	-	-	-	-	-	-	-	+	-	-	+	-	-	3
SC136	-	-	-	-	-	-	-	-	-	-	-	-	-	-	-	-	-	-	0
SC137	-	-	-	-	-	-	-	-	-	-	-	-	-	-	-	-	-	-	0
SC138	-	-	+	-	+	-	-	-	-	-	-	+	+	-	+	-	-	-	5
SC139	-	-	-	-	-	-	-	-	-	-	-	-	-	-	-	-	-	-	0
SC140	-	-	-	-	-	-	-	-	-	-	-	-	-	-	-	-	-	-	0
SC141	-	-	-	-	-	-	-	-	-	-	-	-	-	-	-	-	-	-	0
SC142	-	-	-	-	-	-	-	-	-	-	-	-	-	-	+	-	-	-	1
SC143	-	-	-	-	-	-	-	-	-	-	-	-	+	-	-	-	-	-	1
SC144	-	-	-	-	-	-	-	-	-	-	-	-	-	-	-	-	-	-	0
SC145	-	-	-	-	-	-	-	-	-	-	-	-	-	-	+	-	-	-	1
SC146	-	-	-	-	+	-	-	-	-	-	-	-	-	-	-	-	-	-	1
SC147	-	-	-	-	-	-	-	-	-	-	-	-	-	-	-	-	-	-	0
SC148	-	-	-	-	-	-	-	-	-	-	-	-	-	-	-	-	-	-	0
SC149	-	-	-	-	-	-	-	-	-	-	-	-	-	-	+	-	-	-	1
SC150	-	-	-	-	+	-	-	-	-	-	-	-	-	-	-	-	-	-	1
SC151	+	-	-	-	+	-	-	-	-	-	+	-	+	-	-	+	-	-	5
SC152	+	+	-	-	-	-	-	-	-	-	-	-	-	-	-	-	-	-	2
SC153	-	+	-	-	-	-	-	-	-	-	-	-	+	-	-	-	-	-	2
SC154	-	+	-	-	-	-	-	-	-	-	-	-	-	-	-	-	-	-	1
SC155	-	-	-	-	-	-	-	-	-	-	-	-	-	-	-	-	-	-	0
SC156	-	-	-	-	-	-	-	-	-	-	-	-	-	-	-	-	-	-	0
SC157	-	-	-	-	-	-	-	-	-	-	-	-	-	-	-	-	-	-	0
SC158	-	-	-	-	-	-	-	-	-	-	-	-	-	-	-	+	-	-	1
SC159	-	-	-	-	-	-	-	-	-	-	-	-	-	-	-	+	-	-	1
SC160	+	-	-	-	+	-	-	-	-	-	-	-	+	-	+	+	-	-	5
SC161	+	-	-	-	+	-	-	-	-	-	-	-	-	-	-	-	-	+	3
SC162	-	-	-	-	-	-	-	-	-	-	-	-	-	-	-	+	-	-	1
SC163	-	-	-	-	-	-	-	-	-	-	-	-	-	-	-	-	-	-	0
SX1	-	-	-	-	-	-	-	-	-	-	-	-	-	-	-	-	-	-	0
SX2	+	+	-	-	+	-	-	-	-	-	+	+	+	-	+	-	-	-	7
SX3	+	+	-	-	+	-	-	-	-	-	+	+	+	-	+	-	-	-	7
SX4	+	+	-	-	+	-	-	-	-	-	+	+	+	-	+	-	-	-	7
SX5	-	-	-	-	-	-	-	-	-	-	-	-	-	-	-	-	-	-	0
SX6	+	+	-	-	+	-	-	-	-	-	+	+	+	-	+	-	-	-	7
SX7	-	+	-	-	+	-	-	-	-	-	+	+	+	-	+	-	-	-	6
SX8	-	-	-	-	+	-	-	-	-	-	-	-	-	-	-	-	-	-	1
SX9	-	-	-	-	-	-	-	-	-	-	-	-	-	-	-	-	-	-	0
SX10	-	+	-	-	-	-	-	-	-	-	-	-	-	-	-	-	-	-	1
SX11	+	+	-	-	+	-	-	-	-	-	-	+	+	-	+	-	-	-	6
SX12	+	+	-	-	+	-	-	-	-	-	+	-	+	-	+	-	-	-	6
SX13	-	-	-	-	-	-	-	-	-	-	-	-	-	-	-	-	-	-	0
SX14	-	-	-	-	+	-	+	-	-	-	-	+	+	-	-	-	-	-	4
SX15	+	+	-	-	+	-	+	-	-	-	-	-	+	-	-	-	-	-	5
SX16	+	+	-	-	+	-	-	-	-	-	-	+	+	-	+	-	-	-	6
SX17	+	+	-	-	+	-	-	-	-	-	+	+	+	-	+	-	-	-	7
SX18	+	+	-	-	+	-	-	-	-	-	+	-	+	-	+	+	-	-	7
SX19	+	+	-	-	+	-	-	-	-	-	+	-	+	-	+	+	-	-	7
SX20	-	-	-	-	-	-	-	-	-	-	-	+	-	-	+	-	-	+	3
SX21	+	+	-	-	+	-	-	-	-	-	-	+	+	-	+	-	-	-	6
SX22	+	+	-	-	+	-	-	-	-	-	+	-	+	-	+	-	-	-	6
SX23	-	-	-	-	+	-	-	-	-	-	+	-	-	-	+	-	-	-	3
SX24	+	+	-	-	+	-	-	-	-	-	-	+	+	-	+	-	-	-	6
SX25	+	-	-	-	+	-	-	-	-	-	+	-	+	-	-	+	-	-	5
SX26	+	+	-	-	+	-	-	-	-	-	-	+	+	-	+	-	-	-	6
SX27	+	+	-	-	+	-	-	-	-	-	+	-	+	-	+	-	-	-	6
SX28	-	-	-	-	+	-	+	-	-	-	+	-	+	-	-	-	-	+	5
SX29	-	-	-	-	-	-	-	-	-	-	-	-	-	-	-	-	-	-	0
SX30	+	+	-	-	+	-	-	-	-	-	-	+	+	-	+	-	-	-	6
SX31	-	-	-	-	+	-	-	-	-	-	-	-	-	-	-	-	-	-	1
SX32	-	-	-	-	-	-	-	-	-	-	-	-	-	-	-	-	-	-	0
SX33	+	+	-	-	+	-	-	-	-	-	-	+	+	-	+	-	-	-	6
SX34	+	+	-	-	+	-	-	-	-	-	-	-	+	-	+	-	-	-	5
SX35	+	+	-	-	+	-	-	-	-	-	+	-	+	-	+	-	-	-	6
SX36	+	+	-	-	-	-	-	-	-	-	-	-	+	-	+	+	-	-	5
SX37	+	-	-	-	+	-	-	-	-	-	-	-	-	-	-	+	-	-	3
SX38	-	-	-	-	+	-	+	-	-	-	+	-	-	-	-	-	-	-	3
SX39	-	-	-	-	+	-	-	-	-	-	-	-	-	-	-	-	-	-	1
SX40	-	-	-	-	+	-	-	-	-	-	+	-	-	-	-	-	-	-	2
SX41	+	+	-	-	-	-	-	-	-	-	-	-	-	-	-	+	-	-	3
SX42	-	+	-	-	-	-	-	-	-	-	+	-	+	-	+	+	-	-	5
SX43	+	-	-	-	-	-	-	-	-	-	-	-	-	-	-	-	-	-	1
SX44	-	-	-	-	+	-	-	-	-	-	-	-	-	-	-	-	-	-	1
SX45	+	+	-	-	-	-	-	-	-	-	-	-	+	-	+	+	-	-	5
SX46	+	+	-	-	+	-	-	-	-	-	+	-	+	-	-	+	-	-	6
SX47	-	-	-	-	+	-	-	-	-	-	-	-	-	-	+	-	-	-	2
SX48	+	+	-	-	-	-	-	-	-	-	+	-	+	-	+	+	-	-	6
SX49	-	-	-	-	-	-	+	-	-	-	+	-	+	-	-	-	-	-	3
SX50	+	+	-	-	-	-	-	-	-	-	+	-	+	-	+	+	-	-	6
SX51	+	+	-	-	-	-	-	-	-	+	+	-	+	-	-	+	-	-	6
SX52	-	-	-	-	-	-	-	-	-	-	-	-	-	-	-	-	-	-	0
SX53	+	+	-	-	-	-	-	-	-	-	-	-	+	-	+	+	-	-	5
SX54	+	+	-	-	-	-	-	-	-	-	-	-	+	-	+	+	-	-	5
SX55	-	-	-	-	-	-	-	-	-	-	-	-	-	-	-	-	-	-	0
SX56	-	-	-	-	-	-	-	-	-	-	-	-	-	-	-	-	-	-	0
SX57	-	-	-	-	-	-	-	-	-	-	-	-	-	-	-	-	-	-	0
SX58	-	-	-	-	-	-	-	-	-	-	-	-	-	-	-	-	-	-	0
SX59	-	-	-	-	-	-	-	-	-	-	-	-	-	-	-	-	-	-	0
SX60	-	-	-	-	-	-	-	-	-	-	-	-	-	-	-	-	-	-	0
SX61	+	+	-	-	-	-	-	-	-	-	-	-	-	-	-	+	-	-	3
SX62	+	+	-	-	-	-	-	-	-	-	+	-	+	-	+	+	-	-	6
SX63	+	-	-	-	-	-	-	-	-	-	-	-	-	-	+	-	-	-	2
SX64	-	+	-	-	+	-	+	-	-	-	-	-	-	+	-	+	-	-	5
SX65	-	-	-	-	+	-	-	-	-	-	-	+	+	-	+	-	-	-	4
SX66	+	-	-	-	+	-	-	-	-	-	-	-	+	-	+	-	-	-	4
SX67	+	-	-	-	+	-	-	-	-	-	+	-	+	-	+	-	-	-	5
SX68	+	-	-	-	+	-	-	-	-	-	-	-	+	-	+	-	-	-	4
SX69	-	-	-	-	-	-	-	-	-	-	+	-	-	-	-	-	-	-	1
SX70	+	+	-	-	-	-	-	-	-	-	-	-	+	-	+	+	-	-	5
YN1	-	-	-	-	-	-	-	-	-	-	-	-	-	-	-	-	-	-	0
YN2	-	-	-	-	+	-	-	-	-	-	-	-	-	-	+	-	-	-	2
YN3	-	-	-	-	-	-	-	-	-	-	-	-	-	-	-	-	-	-	0
YN4	-	-	-	-	+	-	-	-	-	-	-	-	-	-	-	-	-	-	1
YN5	-	-	-	-	+	-	-	-	-	-	-	-	-	-	-	-	-	-	1
YN6	-	-	-	-	+	-	-	-	-	-	-	+	-	-	-	-	-	-	2
YN7	-	-	-	-	+	-	-	-	-	-	-	-	-	-	-	-	-	-	1
YN8	-	-	-	-	-	-	-	-	-	-	-	-	-	-	-	+	-	-	1
YN9	+	+	-	-	-	-	-	-	-	-	+	-	-	-	-	-	-	-	3
YN10	-	-	-	-	-	-	-	-	-	-	-	-	-	-	-	-	-	-	0
YN11	-	-	-	-	-	-	-	-	-	-	-	-	-	-	-	-	-	-	0
YN12	-	-	-	-	-	-	-	-	-	-	-	-	-	-	-	-	-	-	0
YN13	+	+	-	-	+	-	-	-	-	-	-	-	-	-	-	-	-	-	3
YN14	-	-	-	-	-	-	-	-	-	-	-	-	-	-	-	-	-	-	0
YN15	-	-	-	-	+	-	-	-	-	-	-	-	-	+	-	-	-	-	2
YN16	-	-	-	-	-	-	-	-	-	-	-	-	-	-	-	-	-	-	0
YN17	+	-	-	-	+	-	-	-	-	-	-	-	-	-	-	-	-	-	2
YN18	-	-	-	-	-	-	-	-	-	-	-	-	-	-	-	-	-	-	0
YN19	-	-	-	-	-	-	-	-	-	-	-	-	-	-	-	-	-	-	0
YN20	-	-	-	-	+	-	-	-	-	-	+	-	+	-	-	+	-	-	4
YN21	-	-	-	-	+	-	-	-	-	-	-	-	-	-	-	-	-	-	1
YN22	-	-	-	-	-	-	-	-	-	-	-	-	-	-	-	+	-	-	1
YN23	-	-	-	-	-	-	-	-	-	-	-	-	-	-	-	-	-	-	0
YN24	-	-	-	-	-	-	-	-	-	-	-	-	-	-	-	-	-	-	0
YN25	-	-	-	-	-	-	-	-	-	-	-	-	-	-	-	-	-	-	0
YN26	-	-	-	-	-	-	-	-	-	-	-	-	-	-	-	-	-	-	0
YN27	-	-	-	-	-	-	-	-	-	-	-	-	-	-	-	-	-	-	0
YN28	-	-	-	-	-	-	-	-	-	-	-	-	-	-	-	-	-	-	0
YN29	-	-	-	-	-	-	-	-	-	-	-	-	-	-	-	-	-	-	0
YN30	-	-	-	-	+	-	-	-	-	-	+	-	-	-	-	-	-	-	2
YN31	-	-	-	-	+	-	-	-	-	-	+	-	-	-	-	+	-	-	3
YN32	-	-	-	-	-	-	-	-	-	-	-	-	-	-	-	-	-	-	0
YN33	+	+	-	-	+	-	-	-	-	-	-	-	-	-	-	-	-	-	3
YN34	-	-	-	-	-	-	-	-	-	-	-	-	-	-	-	-	-	-	0
YN35	-	-	-	-	+	-	-	-	-	-	+	-	-	-	-	-	-	-	2
YN36	-	-	-	-	+	-	-	-	-	-	-	-	-	-	-	+	-	-	2
YN37	-	-	-	-	-	-	-	-	-	-	-	-	-	-	-	-	-	-	0
YN38	-	-	-	-	+	-	-	-	-	-	+	-	-	-	-	-	-	-	2
YN39	-	-	-	-	-	-	-	-	+	-	-	-	-	-	-	-	-	-	1
YN40	-	-	-	-	-	-	-	-	-	-	-	-	-	-	-	-	-	-	0
YN41	-	-	-	-	-	-	-	-	-	-	-	-	-	-	-	-	-	-	0
YN42	-	-	-	-	-	-	-	-	-	-	-	-	-	-	-	-	-	-	0
YN43	-	-	-	-	-	-	-	-	-	-	-	-	-	-	-	-	-	-	0
YN44	-	-	-	-	-	-	-	-	-	-	-	-	-	-	-	-	-	-	0
YN45	-	-	-	-	-	-	-	-	-	-	-	-	-	-	-	-	-	-	0
YN46	-	-	-	-	-	-	-	-	-	-	-	-	-	-	-	-	-	-	0
YN47	-	-	+	-	-	-	-	-	-	-	-	-	-	-	-	-	-	-	1
YN48	-	-	-	-	-	-	-	-	-	-	-	-	-	-	-	-	-	-	0
YN49	-	-	-	-	-	-	-	-	-	-	-	-	-	-	-	-	-	-	0
YN50	-	-	-	-	-	-	-	-	-	-	-	-	-	-	-	-	-	-	0
YN51	-	-	-	-	-	-	-	-	-	-	-	-	-	-	-	-	-	-	0
YN52	-	-	+	-	-	-	-	-	-	-	-	-	-	-	-	-	-	-	1
YN53	-	-	-	-	-	-	-	-	-	-	-	-	-	-	-	-	-	-	0
YN54	+	-	+	-	+	-	-	-	-	-	-	+	+	-	+	+	-	-	7
YN55	-	-	-	-	-	-	-	-	-	-	-	-	-	-	-	-	-	-	0
Note: + represents positive, - represents negative
